# Supplementary material for: Hospital-Based Quasi-Experimental Study on Hydroxychloroquine Pre-Exposure Prophylaxis for COVID-19 in Healthcare Providers with Its Potential Side-Effects
Source: Life (Basel). 2022 Dec 7;12(12):2047. doi: 10.3390/life12122047 (PMC9786013; doi:10.3390/life12122047)
Supplement: Supplementary file 1 [file life-12-02047-s001.zip]

Archive with 2 entries (2 files):
- Supplemental Table S1 & Table S2.pdf
- Supplementary Table S3 CONSORT 2010 Checklist_HCQ.pdf
